# Supplementary material for: Altered Spontaneous Brain Activity in Cirrhotic Patients with Minimal Hepatic Encephalopathy: A Meta-Analysis of Resting-State Functional Imaging
Source: Brain Sci. 2023 Jun 16;13(6):960. doi: 10.3390/brainsci13060960 (PMC10296644; doi:10.3390/brainsci13060960)
Supplement: Supplementary file 1 [file brainsci-13-00960-s001.zip]

Archive with 1 entries (1 files):
- brainsci-2436289-supplementary.pdf
